# Supplementary material for: Sleep Well, Study Well: A Systematic Review of Longitudinal Studies on the Interplay between Sleep and School Experience in Adolescence
Source: Int J Environ Res Public Health. 2023 Mar 9;20(6):4829. doi: 10.3390/ijerph20064829 (PMC10049641; doi:10.3390/ijerph20064829)
Supplement: Supplementary file 1 [file ijerph-20-04829-s001.zip]

Archive with 1 entries (1 files):
- ijerph-2201312-supplementary.pdf
